# Supplementary material for: Specific alterations of gut microbiota in diabetic microvascular complications: A systematic review and meta-analysis
Source: Front Endocrinol (Lausanne). 2022 Dec 5;13:1053900. doi: 10.3389/fendo.2022.1053900 (PMC9761769; doi:10.3389/fendo.2022.1053900)
Supplement: Supplementary file 15 [file Table_1.xlsx]

## Sheet: Sheet1
Supplementary Table S1: Newcastle-Ottawa Quality Assessment Scale of studies included.
	Study	Selection											Comparability			Exposure											scores
		1)Is the case definition adequate?			2) Representativeness of the cases		3) Selection of Controls			4) Definition of Controls			1) Comparability of cases and controls on the basis of the design or analysis			1) Ascertainment of exposure					2) Same method of ascertainment for cases and controls		3) Non-Response rate
		a) yes, with independent validation	b) yes, eg record linkage or based on self reports	c) no description	a) consecutive or obviously representative series of cases	b) potential for selection biases or not stated	a) community controls	b) hospital controls	c) no description	a) no history of disease (endpoint)	b) no description of source		a) study controls for DC	b) study controls for any additional factor		a) secure record (eg surgical records)	b) structured interview where blind to case/control status	c) interview not blinded to case/control status	d) written self report or medical record only	e) no description	a) yes	b) no	a) same rate for both groups	b) non respondents described	c) rate different and no designation
1	L. Zhang	★			★			★		★			★					★			★			★			7
2	R. Chen	★			★			★		★			★							★	★			★			6
3	X. He	★			★			★		★			★					★			★			★			7
4	Z. Zhou	★			★			★		★			★					★			★			★			7
5	P. Ye	★			★			★		★			★					★			★			★			7
6	T. Das	★			★			★		★			★					★			★			★			7
7	X. Du	★			★			★		★			★					★			★			★			7
8	Y. Huang	★			★			★		★			★					★			★			★			7
9	Y. Wang	★			★			★		★			★					★			★			★			7
10	R. Jayasudha	★			★			★		★			★	★				★			★			★			8
11	S. Tao	★			★			★		★			★					★			★			★			7
12	M. Salguero	★			★			★		★			★	★				★			★			★			8
13	M. Al-Obaide	★			★			★		★			★	★						★	★			★			7
